# Supplementary material for: Force generation of KIF1C is impaired by pathogenic mutations
Source: Curr Biol. 2022 Sep 12;32(17):3862–3870.e6. doi: 10.1016/j.cub.2022.07.029 (PMC9631238; doi:10.1016/j.cub.2022.07.029)
Supplement: Methods S1. Data analysis scripts, related to STAR Methods and Figures 1 and S1 — (A) The R script “A_plot_the_trace_and_find_steps.R” reads in raw data files from the optical trap, calls the functions stepfinder3.R and findpeaks.R and outputs a plot of the force traces with displacements on primary Y-axis and force on the secondary Y-axis over time, after filtering the data with a moving average and detecting steps. (B) The R script “B_detect_runs_and_fit_velocity.R” uses output traces from (A) and detects force events that exceed a minimal time and force threshold. It also fits lines for velocity calculation for force-velocity curves. (C) The R script “C_Force_vs_Amplitude.R” determines forward steps, backslips and detachments from the step detection data derived in (A). (D) The MATLAB script “D_Fitting.m” was used to fit biexponential and triexponential functions to the restart times obtained from the output of run analysis in (B). (E) The ImageJ macro “E_MeasureMotorSpeed_65nm_200ms.txt” was used to extract the velocity of unloaded beads from DIC videos by first generating kymographs and then measuring speeds from each run. [file mmc2.zip]

Archive with 16 entries (15 files):
- MethodsS1/
- __MACOSX/._MethodsS1
- MethodsS1/E_MeasureMotorSpeed_65nm_200ms.txt
- __MACOSX/MethodsS1/._E_MeasureMotorSpeed_65nm_200ms.txt
- MethodsS1/findpeaks.R
- __MACOSX/MethodsS1/._findpeaks.R
- MethodsS1/B_detect_runs_and_fit_velocity.R
- __MACOSX/MethodsS1/._B_detect_runs_and_fit_velocity.R
- MethodsS1/C_Force_vs_Amplitude.R
- __MACOSX/MethodsS1/._C_Force_vs_Amplitude.R
- MethodsS1/A_plot_the_trace_and_find_steps.R
- __MACOSX/MethodsS1/._A_plot_the_trace_and_find_steps.R
- MethodsS1/D_Fitting.m
- __MACOSX/MethodsS1/._D_Fitting.m
- MethodsS1/stepfinder3.R
- __MACOSX/MethodsS1/._stepfinder3.R
