# Supplementary material for: Force generation of KIF1C is impaired by pathogenic mutations
Source: Curr Biol. 2022 Sep 12;32(17):3862–3870.e6. doi: 10.1016/j.cub.2022.07.029 (PMC9631238; doi:10.1016/j.cub.2022.07.029)
Supplement: Methods S1. Data analysis scripts, related to STAR Methods and Figures 1 and S1 — (A) The R script “A_plot_the_trace_and_find_steps.R” reads in raw data files from the optical trap, calls the functions stepfinder3.R and findpeaks.R and outputs a plot of the force traces with displacements on primary Y-axis and force on the secondary Y-axis over time, after filtering the data with a moving average and detecting steps. (B) The R script “B_detect_runs_and_fit_velocity.R” uses output traces from (A) and detects force events that exceed a minimal time and force threshold. It also fits lines for velocity calculation for force-velocity curves. (C) The R script “C_Force_vs_Amplitude.R” determines forward steps, backslips and detachments from the step detection data derived in (A). (D) The MATLAB script “D_Fitting.m” was used to fit biexponential and triexponential functions to the restart times obtained from the output of run analysis in (B). (E) The ImageJ macro “E_MeasureMotorSpeed_65nm_200ms.txt” was used to extract the velocity of unloaded beads from DIC videos by first generating kymographs and then measuring speeds from each run. [file mmc2.zip › MethodsS1/E_MeasureMotorSpeed_65nm_200ms.txt]

//Press [1] to [4] to execute macros as below. Note: Macro must be installed for this!!!
//copyright: Anne Straube, CMCB, University of Warwick, November 2011, last update 2022

//[4] Draw kymographs

//[3] Save Kymographs

//[2] Save ROIs

//[1] Measure speed

//Using [4] and [3]: Draw kymograph with maximum projection over 11 pixel wide line (change in macro for different line widths)
//draw line or segmented line
// Press [4] to execute. Will make kymograph file and leave red line on image
// When complete with movie, close it and save all kymographs to image folder using [3]

//Using [1] and [2]: Calculates growth and shrinkage speeds from kymographs
//requires line selections added to ROI manager using [2], segmented lines if applicable
//requests image calibration data (if uncommented)
//reads the selection coordinates for each line segment and
//outputs to result table: phase duration, length change and speed
//saves results table to directory of kymographs


macro "Make Kymo Max [4]" {
title=getTitle();
run("Single KymoMax", "linewidth=7");
selectWindow(title);
roiManager("Add");
roiManager("Show All with labels");
}

macro "Save all open images [3]"{
 
dir1 = getDirectory("Choose Destination Directory ");
ids=newArray(nImages);
title=newArray(nImages);

for (i=0;i<nImages;i++) {
selectImage(i+1); 
ids[i]=getImageID; 
title[i]=getTitle();	
saveAs("TIFF", dir1+title[i]+ids[i]+".tif"); 
}
} 


macro "Measure Speeds From Kymograph [1]" {

     requires("1.30k");

	dir = getDirectory("image");
	title=getTitle();
run("Clear Results");

//	timeres=getNumber("time resolution", 1);
timeres=0.2
//	spaceres=getNumber("spatial resolution", 81);
spaceres=65.2


nROI = roiManager("count");
k=0;

for (j=0;j<nROI;j++) {

roiManager("Select", j);
	
	getSelectionCoordinates(x, y);
	sum_dx=0;
	sum_dy=0;


	for (i=0; i<x.length-1; i++){
k=k+1;		
dx_now=(x[i+1]-x[i]);
		sum_dx=sum_dx+dx_now;

		dy_now=(y[i+1]-y[i]);
		if (dy_now==0)dy_now=1;
		sum_dy=sum_dy+dy_now;
		dy_scale=dy_now*timeres;
		dx_scale=dx_now*spaceres;
		
//		setResult("y", k, y[i]);
//		setResult("x", k, x[i]);

//		setResult("absolute time", k-1, sum_dy);
//		setResult("absolute length", k-1, sum_dx);
		setResult("run duration", k-1, dy_scale);
		setResult("run length", k-1, dx_scale);

		setResult("speed", k-1, (dx_scale/dy_scale));
//		setResult("average speed", k-1, (sum_dx/sum_dy));
}

updateResults();

}


saveAs("TIFF", dir+"Overlay_"+title);    
 saveAs("Results", dir+"Results_"+title+".xls");
 
roiManager("reset");
close()
}


macro "Add to ROI manager [2]" {
roiManager("Add");
roiManager("Show All with labels");
}
