# Supplementary material for: Force generation of KIF1C is impaired by pathogenic mutations
Source: Curr Biol. 2022 Sep 12;32(17):3862–3870.e6. doi: 10.1016/j.cub.2022.07.029 (PMC9631238; doi:10.1016/j.cub.2022.07.029)
Supplement: Methods S1. Data analysis scripts, related to STAR Methods and Figures 1 and S1 — (A) The R script “A_plot_the_trace_and_find_steps.R” reads in raw data files from the optical trap, calls the functions stepfinder3.R and findpeaks.R and outputs a plot of the force traces with displacements on primary Y-axis and force on the secondary Y-axis over time, after filtering the data with a moving average and detecting steps. (B) The R script “B_detect_runs_and_fit_velocity.R” uses output traces from (A) and detects force events that exceed a minimal time and force threshold. It also fits lines for velocity calculation for force-velocity curves. (C) The R script “C_Force_vs_Amplitude.R” determines forward steps, backslips and detachments from the step detection data derived in (A). (D) The MATLAB script “D_Fitting.m” was used to fit biexponential and triexponential functions to the restart times obtained from the output of run analysis in (B). (E) The ImageJ macro “E_MeasureMotorSpeed_65nm_200ms.txt” was used to extract the velocity of unloaded beads from DIC videos by first generating kymographs and then measuring speeds from each run. [file mmc2.zip › MethodsS1/findpeaks.R]

findpeaks <- function (bthr, box, k, minstep,stepdif) {  #bthr is a datframe returned by stepfinder.R

mat <- as.matrix(abs(bthr$tscore))
der <- rbind(NA, diff(mat, lag = 2)/2, NA)
pos2neg <- der[1:(nrow(der) - 1), , drop = FALSE] >= 0 & 
        der[2:(nrow(der)), , drop = FALSE] <= 0 & !(der[1:(nrow(der) - 
        1), , drop = FALSE] == 0 & der[2:(nrow(der)), , drop = FALSE] == 
        0)
spikes <- rbind(pos2neg, FALSE)
spikes[is.na(spikes),] <- FALSE

########################
a4 <- spikes[,1]

bthr2 <- bthr[a4,]
#a6 <- abs(bthr2$amplitude)>minstep
#bthr3 <- bthr2[a6,]
bthr3 <- bthr2

if (length(bthr3$tscore)>1) {
#remove overlapping steps (leave the one with a higher tscore)
count <- 1
overlaps <- c()
	for (i in 1:(length(bthr3$time)-1)) {
		if ( (bthr3[count+1,]$time - bthr3[count,]$time) < box ) {
			if ( abs(bthr3[count,]$tscore) < abs(bthr3[count+1,]$tscore) ) {
			bthr3 <- bthr3[-count,]
			} else {
			bthr3 <- bthr3[-(count+1),]
			}
		count <- count-1 #compare the same step with the new-subsequent one
		}
	count <- count+1
	}
}

# calc force and dwell times
bthr3$force <- bthr3$mean2*k
bthr3$dwell <- NA
dwell <- diff(bthr3$time)

if (length(bthr3$tscore)>1) {

s <- abs( (bthr3$mean2[2:nrow(bthr3)] - bthr3$mean1[1:(nrow(bthr3)-1)]) ) < stepdif #5nm threshold; abs added 2019 07 12

for (i in 1:(nrow(bthr3)-1)) {
	if (s[i] == 1) {
	bthr3$dwell[i+1] <- dwell[i]
	}
}
}#if

bthr3

}
