# Supplementary material for: Force generation of KIF1C is impaired by pathogenic mutations
Source: Curr Biol. 2022 Sep 12;32(17):3862–3870.e6. doi: 10.1016/j.cub.2022.07.029 (PMC9631238; doi:10.1016/j.cub.2022.07.029)
Supplement: Methods S1. Data analysis scripts, related to STAR Methods and Figures 1 and S1 — (A) The R script “A_plot_the_trace_and_find_steps.R” reads in raw data files from the optical trap, calls the functions stepfinder3.R and findpeaks.R and outputs a plot of the force traces with displacements on primary Y-axis and force on the secondary Y-axis over time, after filtering the data with a moving average and detecting steps. (B) The R script “B_detect_runs_and_fit_velocity.R” uses output traces from (A) and detects force events that exceed a minimal time and force threshold. It also fits lines for velocity calculation for force-velocity curves. (C) The R script “C_Force_vs_Amplitude.R” determines forward steps, backslips and detachments from the step detection data derived in (A). (D) The MATLAB script “D_Fitting.m” was used to fit biexponential and triexponential functions to the restart times obtained from the output of run analysis in (B). (E) The ImageJ macro “E_MeasureMotorSpeed_65nm_200ms.txt” was used to extract the velocity of unloaded beads from DIC videos by first generating kymographs and then measuring speeds from each run. [file mmc2.zip › MethodsS1/B_detect_runs_and_fit_velocity.R]

#this code detects runs above certain force threshold
#and fits line for velocity calculation
#the resulting velocities can be saved as txt file along with tiff of the plot (if enabled)
#
#the trace file should have been read in beforehand:
#run A_plot_the_trace_and_find_steps.R first, with high filtering, n=2000
#algirdas.toleikis@gmail.com
#2019-2021

#parameters for the detection of runs
Force_threshold <- 0.5 #pN
min_run_length_time <- 0.2 #s

#thresholding
fthr <- yfilt*k > Force_threshold
y4 <- yfilt
y4[!fthr | is.na(y4)] <- 0

#find the begining and the end of each run
d <- diff (y4,lag=1)
d <- c(NA,d)
d[abs(d)<5] <- 0

f <- abs(d) > 0
run_times <- time[f]
all_runs <- d[f]
run_times <- run_times[!is.na(run_times)]
all_runs <- all_runs[!is.na(d[f])]

##correct the first and the last run if needed
#First run, did not see the beggining
if (all_runs[1]<0) {
  run_times <- c(min(time),run_times)
  all_runs <- c(22,all_runs)
}

#Last run, did not see the end
if (all_runs[length(all_runs)]>0) {
  run_times <- c( run_times,max(time) )
  all_runs <- c(all_runs,-22)
}
##

run_beg <- all_runs[all_runs>0]
run_end <- all_runs[all_runs<0]
t_run_beg <- run_times[all_runs>0]
t_run_end <- run_times[all_runs<0]

#filter out all the short runs (might be noise)
run_length <- t_run_end - t_run_beg
f2 <- run_length > min_run_length_time
runs <- data.frame(t_run_beg[f2],t_run_end[f2])
colnames(runs) <- c("t1","t2")

#final table
run_time <- runs$t2-runs$t1
maxF <- c(rep(NA,nrow(runs)))

for (i in 1:nrow(runs) ) {
  ff <- time > runs[i,1] & time < runs[i,2]
  maxF[i] <- round( max(y4[ff],na.rm=T)*k, 2)
}

runs$duration <- round(run_time,2)
runs$maxF <- maxF
runs$dir <- rep(directory,nrow(runs))
runs$file <- rep(filename,nrow(runs))

######################## F-V

oneFile <- runs
dir_split <- unlist(strsplit(directory,"/"))
filename2 <- paste( dir_split[length(dir_split)],unlist(strsplit(filename,"[.]"))[1],sep="_" )
filename_tiff <- paste(filename2, ".tiff", sep="")
#tiff(filename_tiff, width = 30, height = 10, units = 'in', res = 300,compression="lzw")

plot(time, yfilt, col = "black", xlab="Time, s", ylab="Displacement, nm",
     type="l", xlim=c(timeFrom,timeTo), main=filename2, ylim=c(miny,maxy), yaxt="n", xaxt="n")
at <- seq(from = miny, to = maxy, by = 8)
axis(side = 2, at = at)
abline(h=seq(from=miny, to=maxy,by=8), NULL, col="gray", lty=3)
at <- seq(from = timeFrom, to = timeTo, by = 1)
axis(side = 1, at = at)

fBin <- c(); slope <- c(); tMids <- c(); tSpacing <- c(); vel <- data.frame();

#fits a line 

if (nrow(oneFile) > 0) {
  
  for (i in 1:nrow(oneFile)) {
    
    #fit line to segments
    
    segment_filt <- time > oneFile$t1[i] & time < oneFile$t2[i]
    
    time_segment <- time[segment_filt]
    y_segment <- yfilt[segment_filt]
    
    timeBeforeEndOfRun <- time_segment[time_segment < oneFile$t2[i]]
    
    nOfDetectedEnd <- length(timeBeforeEndOfRun)
    nOfPredictedDetachment <- nOfDetectedEnd - n*2
    
    fBinBy <- 0.5
    f_bins <- seq(0.5,15, by=fBinBy)
    t_bins <- c()
    
    for (ii in f_bins) {
      
      force_segment <- y_segment*k
      filt <- force_segment > ii
      f1 <- force_segment[filt][1]
      t_first_points <- time_segment[filt][1]
      t_bins <- c(t_bins, t_first_points)
      
    }
    filt_not_na <- !is.na(t_bins)
    t_bins <- t_bins[filt_not_na]
    f_bins <- f_bins[filt_not_na]
    
    #add the last point - when motor detatches
    lastPointTime <- time_segment[nOfPredictedDetachment]
    lastPointForce <- y_segment[nOfPredictedDetachment]*k
    if ( abs( f_bins[length(f_bins)] - lastPointForce ) < fBinBy ) {
      if (lastPointTime > t_bins[length(t_bins)]) {
        t_bins <- c(t_bins, lastPointTime)
        f_bins <- c(f_bins, lastPointForce)
      }
    }
    
    #plot
    
    if (length(t_bins)>1) {
      
      lines(t_bins, f_bins/k, col = "blue", lwd=3)
      lines(t_bins, f_bins/k, col = "blue", lwd=3, type = "b", pch=19)
      
      #calc velocities
      dt <- diff(t_bins, 1)
      df <- diff(f_bins, 1)		
      f_bins_mid <- df/2 + f_bins[1:(length(f_bins)-1)]
      t_bins_mid <- dt/2 + t_bins[1:(length(t_bins)-1)]
      
      slope0 <- df/k/dt
      
      fBin <- c(fBin, f_bins_mid)
      slope <- c(slope, slope0)
      tMids <- c(tMids, t_bins_mid)
      tSpacing <- c(tSpacing, dt/2)
    }	
  }
  
} # if nrow > 0

vel <- data.frame(data.frame(fBin, slope, tMids, tSpacing))
if (nrow(vel)>0) {
  vel$file <- filename2
  vel <- vel[order(vel$tMids),]
  text(vel$tMids, vel$fBin/k, round(vel$slope,0), cex=1, col="red",font=2)
}	

## Force
if (TRUE){
  par(new=T)
  plot(time, yfilt*k, col = rgb(0,0,0,0),axes=F, xlab="",ylab="", xlim=c(timeFrom,timeTo),
       ylim=c(miny*k,maxy*k),type="l" )
  axis(4)
  mtext("Force, pN", side=4, line=3)
}

#setwd(dirTiff)	
#dev.off()

#set to TRUE to save txt file
if (FALSE) {
  write.table(vel, paste(filename2,"_detect_runs_FV.txt",sep=""))
}
