# Supplementary material for: Force generation of KIF1C is impaired by pathogenic mutations
Source: Curr Biol. 2022 Sep 12;32(17):3862–3870.e6. doi: 10.1016/j.cub.2022.07.029 (PMC9631238; doi:10.1016/j.cub.2022.07.029)
Supplement: Methods S1. Data analysis scripts, related to STAR Methods and Figures 1 and S1 — (A) The R script “A_plot_the_trace_and_find_steps.R” reads in raw data files from the optical trap, calls the functions stepfinder3.R and findpeaks.R and outputs a plot of the force traces with displacements on primary Y-axis and force on the secondary Y-axis over time, after filtering the data with a moving average and detecting steps. (B) The R script “B_detect_runs_and_fit_velocity.R” uses output traces from (A) and detects force events that exceed a minimal time and force threshold. It also fits lines for velocity calculation for force-velocity curves. (C) The R script “C_Force_vs_Amplitude.R” determines forward steps, backslips and detachments from the step detection data derived in (A). (D) The MATLAB script “D_Fitting.m” was used to fit biexponential and triexponential functions to the restart times obtained from the output of run analysis in (B). (E) The ImageJ macro “E_MeasureMotorSpeed_65nm_200ms.txt” was used to extract the velocity of unloaded beads from DIC videos by first generating kymographs and then measuring speeds from each run. [file mmc2.zip › MethodsS1/C_Force_vs_Amplitude.R]

#This code reads in a txt file containing the compiled steps and plots Amplitude vs Force
#Forwards steps, backslips and detachments are differentiated
#algirdas.toleikis@gmail.com

steps <- read.table(file.choose(), header=T)

forceFilter <- steps$force > 0.5 & steps$force < 8.5

stepsFilt <- steps[forceFilter,]
collectedNs <- c()

#forward steps
ff <- stepsFilt$amplitude > 0 
plot(stepsFilt$force[ff], stepsFilt$amplitude[ff], ylim=c(-130,25),xlim=c(1,8),pch=16,cex=0.4,col=1,type="p",
     xlab="Force, pN", ylab="Amplitude, nm")

nForStepType <- length(stepsFilt$force[ff]);
text(2, -90, paste('n =', nForStepType))
collectedNs <- c(collectedNs, nForStepType)

#backslips

allTheWayToTrapCentreFilter <- stepsFilt$mean1 < 20

ff <- !allTheWayToTrapCentreFilter & stepsFilt$amplitude < 0
lines(stepsFilt$force[ff], stepsFilt$amplitude[ff], ylim=c(-200,50),pch=16,cex=0.4,col="orange",type="p")
nForStepType <- length(stepsFilt$force[ff]);
text(2, -100, paste('n =', nForStepType), col="orange")
collectedNs <- c(collectedNs, nForStepType)

#detachments
ff <- allTheWayToTrapCentreFilter & stepsFilt$amplitude < 0
lines(stepsFilt$force[ff], stepsFilt$amplitude[ff], ylim=c(-200,50),pch=16,cex=0.4,col="grey",type="p")
nForStepType <- length(stepsFilt$force[ff]);
text(2, -120, paste('n =', length(stepsFilt$force[ff])), col="grey")
collectedNs <- c(collectedNs, nForStepType)

mtext(paste("n =", sum(collectedNs)),)
