# Supplementary material for: Force generation of KIF1C is impaired by pathogenic mutations
Source: Curr Biol. 2022 Sep 12;32(17):3862–3870.e6. doi: 10.1016/j.cub.2022.07.029 (PMC9631238; doi:10.1016/j.cub.2022.07.029)
Supplement: Methods S1. Data analysis scripts, related to STAR Methods and Figures 1 and S1 — (A) The R script “A_plot_the_trace_and_find_steps.R” reads in raw data files from the optical trap, calls the functions stepfinder3.R and findpeaks.R and outputs a plot of the force traces with displacements on primary Y-axis and force on the secondary Y-axis over time, after filtering the data with a moving average and detecting steps. (B) The R script “B_detect_runs_and_fit_velocity.R” uses output traces from (A) and detects force events that exceed a minimal time and force threshold. It also fits lines for velocity calculation for force-velocity curves. (C) The R script “C_Force_vs_Amplitude.R” determines forward steps, backslips and detachments from the step detection data derived in (A). (D) The MATLAB script “D_Fitting.m” was used to fit biexponential and triexponential functions to the restart times obtained from the output of run analysis in (B). (E) The ImageJ macro “E_MeasureMotorSpeed_65nm_200ms.txt” was used to extract the velocity of unloaded beads from DIC videos by first generating kymographs and then measuring speeds from each run. [file mmc2.zip › MethodsS1/A_plot_the_trace_and_find_steps.R]

# This code plots optical trapping traces and finds steps
# algirdas.toleikis@gmail.com
# 2015-2021

library(data.table)
library("rstudioapi")

filename <- "3_cor.txt"; 
directory <- "C:/Users/algis/Desktop/Algis/Algis_UoW_data/170316";

n <- 20 #moving average of n points

#plotting parametres
timeFrom <- 62
timeTo <- 65

#stepfinder parametres
stepfind <- 1
box <- 0.008
thr <- 25
minstep <- 5 #nm
minF <- 1 #pN, later recalc as mindisp in nm
stepdif <- 4 # nm
saveStepsFile <- 0 # 0 or 1. Choose 1 to save the txt file with steps info

dir <- regmatches(directory, regexpr("data.+$", directory)); dir <- paste(dir, filename, sep =" ")
setwd(directory)

#a partial file read in for metadata
a <- file(filename,open="r")
lines <- readLines(a,n=10000)
lntoskip <- grep("Time", lines) #how many lines to skip (all metadata)

#frequency
lnfreq <- grep("Hertz", lines)
freq <- unlist ( regmatches(lines[lnfreq], regexec( "Hertz =  ([0-9]+)", lines[lnfreq])) ); freq <- as.numeric(freq[2])

#read in the whole file to get time, x and y

myfile <- as.data.frame(fread(filename,  blank.lines.skip=TRUE,skip=lntoskip-1))

time <- myfile[,1]
y <- myfile[,3]
x <- myfile[,2]

##filtering
ma <- function(x,n){filter(x,rep(1/n,n), sides=2)} #moving average

timezoom <- time[time>timeFrom & time<timeTo]
yzoom <- y[time>timeFrom & time<timeTo]
xzoom <- x[time>timeFrom & time<timeTo]

miny <- round(min(yzoom))
maxy <- round(max(yzoom))

yfilt <- ma(yzoom, n)

xfilt <- ma(xzoom, n)

#stiffness
lnk <- grep("Stiffness", lines)
kw <- unlist ( regmatches(lines[lnk], regexec( "Stiffness: (0.[0-9]+)", lines[lnk])) ); kw <- as.numeric(kw[2])
lnlaser <- grep("Laser", lines)
laser <- unlist ( regmatches(lines[lnlaser], regexec( "Laser: ([0-9]+)", lines[lnlaser])) ); laser <- as.numeric(laser[2])
k <- kw*laser/1000; mindisp <- minF/k

force <- y*k 

########### stepfinder

if (stepfind == 1) {
  setwd(dirname(getActiveDocumentContext()$path)) 
  
  source("stepfinder3.R")
  b <- stepfinder(yfilt, timezoom, box, minstep, mindisp, freq)
  
  a5 <- abs(b$tscore)>thr
  bthr <- b[a5,]
  
  source("findpeaks.R")
  bthr3 <- findpeaks(bthr, box, k, minstep,stepdif)
  
} #if stepfinder =1

#########plots

plot(timezoom, yfilt, col = "black", xlab="Time, s", ylab="Displacement, nm",
     type="l", xlim=c(timeFrom,timeTo), main=dir, ylim=c(miny,maxy), yaxt="n")
at <- seq(from = miny, to = maxy, by = 8)
axis(side = 2, at = at)
abline(h=seq(from=miny, to=maxy,by=8), NULL, col="gray", lty=3)


# Plot steps

if (stepfind == 1) {
  count <- 1;
  for (i in bthr3$y) {
    xx <- bthr3$time[count]
    yy1 <- bthr3$mean1[count]
    yy2 <- bthr3$mean2[count]
    xxx <- c(xx-box, xx, xx, xx+box)
    yyy <- c(yy2, yy2, yy1, yy1)
    lines(xxx, yyy, type="l", col = "green", lwd=2)
    count <- count+1
  }
}

## plot force on the 2nd y axis
par(new=T)
plot(time, force, col = rgb(0,0,0,0),axes=F, xlab="",ylab="", xlim=c(timeFrom,timeTo),
     ylim=c(miny*k,maxy*k) )
axis(4)
mtext("Force, pN", side=4, line=3)

#output file
setwd(directory)
if (saveStepsFile) {
  dir_split <- unlist(strsplit(directory,"/"))
  dir <- paste(directory, filename, sep ="/")
  filename2 <- paste( dir_split[length(dir_split)],unlist(strsplit(filename,"[.]"))[1],sep="_" )
  filename2 <- paste(filename2, "_steps.txt",sep="")
  write(dir, filename2, append=TRUE)
  write(c("Settings: box, thr, minstep, mindisp", box, thr, minstep, mindisp), filename2, append = TRUE)
  bthr3[,2:7] <- round(bthr3[,2:7],2); bthr3$dwell <- round(bthr3$dwell,5)
  write.table(bthr3,filename2, append=TRUE)
}
