# Supplementary material for: Force generation of KIF1C is impaired by pathogenic mutations
Source: Curr Biol. 2022 Sep 12;32(17):3862–3870.e6. doi: 10.1016/j.cub.2022.07.029 (PMC9631238; doi:10.1016/j.cub.2022.07.029)
Supplement: Methods S1. Data analysis scripts, related to STAR Methods and Figures 1 and S1 — (A) The R script “A_plot_the_trace_and_find_steps.R” reads in raw data files from the optical trap, calls the functions stepfinder3.R and findpeaks.R and outputs a plot of the force traces with displacements on primary Y-axis and force on the secondary Y-axis over time, after filtering the data with a moving average and detecting steps. (B) The R script “B_detect_runs_and_fit_velocity.R” uses output traces from (A) and detects force events that exceed a minimal time and force threshold. It also fits lines for velocity calculation for force-velocity curves. (C) The R script “C_Force_vs_Amplitude.R” determines forward steps, backslips and detachments from the step detection data derived in (A). (D) The MATLAB script “D_Fitting.m” was used to fit biexponential and triexponential functions to the restart times obtained from the output of run analysis in (B). (E) The ImageJ macro “E_MeasureMotorSpeed_65nm_200ms.txt” was used to extract the velocity of unloaded beads from DIC videos by first generating kymographs and then measuring speeds from each run. [file mmc2.zip › MethodsS1/D_Fitting.m]

% Import data
dat = readtable('RestartTimes.txt');

% Convert data from table to cumulative distributions
distCol1 = zeros(size(dat, 1), 2);
distCol2 = zeros(size(dat, 1), 2);
for i = 1:size(dat, 1)
    i2 = 2 * i;
    if ~isnan(dat{i, 1})
        distCol1(i2 - 1:i2, 1) = dat{i, 1};
        if i > 1
            distCol1(i2 - 1:i2, 2) = [distCol1(i2 - 2, 2), distCol1(i2 - 2, 2) + 1];
        else
            distCol1(i2 - 1:i2, 2) = [0, distCol1(i2 - 1, 2) + 1];
        end
    else
        distCol1(i2 - 1, :) = [-1, -1];
        distCol1(i2, :) = [-1, -1];
    end
    if ~isnan(dat{i, 2})
        distCol2(i2 - 1:i2, 1) = dat{i, 2};
        if i > 1
            distCol2(i2 - 1:i2, 2) = [distCol2(i2 - 2, 2), distCol2(i2 - 2, 2) + 1];
        else
            distCol2(i2 - 1:i2, 2) = [0, distCol2(i2 - 1, 2) + 1];
        end
    else
        distCol2(i2 - 1, :) = [-1, -1];
        distCol2(i2, :) = [-1, -1];
    end
end

% Remove data so arrays end when no more data is inputted
for i = size(distCol1, 1):-1:1
    if distCol1(i, 1) == -1
        distCol1(i, :) = [];
    end
    if distCol2(i, 1) == -1
        distCol2(i, :) = [];
    end
end

% Normalise distributions
distCol1(:, 2) = distCol1(:, 2) / max(distCol1(:, 2));
distCol2(:, 2) = distCol2(:, 2) / max(distCol2(:, 2));

% Define exponential CDF for comparison
expDist = [transpose(0.1:0.1:100), exp(-0.8 * (transpose(0.1:0.1:100)))];

% Fit CDFs with biexponential distributions
options = optimset('Display','off');
guesses = [0.4, 2, 0.6, 0.2];
lb = [0, 0, 0, 0];
ub = [1, 100, 1, 100];
[fitBiPara1, ~, ~] = lsqcurvefit(@biExp, guesses, distCol1(:, 1), 1 - (distCol1(:, 2)), lb, ub, options);
[fitBiPara2, ~, ~] = lsqcurvefit(@biExp, guesses, distCol2(:, 1), 1 - (distCol2(:, 2)), lb, ub, options);

% Fit CDFs with triexponential distributions
options = optimset('Display','off');
guesses = [0.2, 2, 0.5, 0.2, 0.1, 0.02];
lb = [0, 0, 0, 0, 0, 0];
ub = [1, 100, 1, 100, 1, 100];
[fitTriPara1, ~, ~] = lsqcurvefit(@triExp, guesses, distCol1(:, 1), 1 - (distCol1(:, 2)), lb, ub, options);
[fitTriPara2, ~, ~] = lsqcurvefit(@triExp, guesses, distCol2(:, 1), 1 - (distCol2(:, 2)), lb, ub, options);

% Create arrays storing fits
t = 0.1:0.1:max(max(distCol1(:, 1)), max(distCol2(:, 1)));
fitBi1 = fitBiPara1(1) * exp(-fitBiPara1(2) * t) + fitBiPara1(3) * exp(-fitBiPara1(4) * t);
fitBi2 = fitBiPara2(1) * exp(-fitBiPara2(2) * t) + fitBiPara2(3) * exp(-fitBiPara2(4) * t);
fitTri1 = fitTriPara1(1) * exp(-fitTriPara1(2) * t) + fitTriPara1(3) * exp(-fitTriPara1(4) * t) + fitTriPara1(5) * exp(-fitTriPara1(6) * t);
fitTri2 = fitTriPara2(1) * exp(-fitTriPara2(2) * t) + fitTriPara2(3) * exp(-fitTriPara2(4) * t) + fitTriPara2(5) * exp(-fitTriPara2(6) * t);


% Plot results
% Create figure
figure1 = figure;

subplot(1, 2, 1);
hold on;
plot(distCol1(:, 1), distCol1(:, 2),'DisplayName','KIF1C','LineWidth',2,'Color',[0 0.447058826684952 0.74117648601532]);
plot(t, 1 - fitBi1, 'b--');
plot(t, 1 - fitTri1, 'b');
plot(distCol2(:, 1), distCol2(:, 2),'DisplayName','KHC','LineWidth',2,'Color',[0.850980401039124 0.325490206480026 0.0980392172932625]);
plot(t, 1 - fitBi2, 'r--');
plot(t, 1 - fitTri2, 'r');
plot(expDist(:, 1), 1 - expDist(:, 2), 'g--');
hold off;
box on;
xlabel('Time');
xlim([0, 10]);
ylabel('Cumulative Distribution');


subplot(1, 2, 2);

hold on;
plot(distCol1(1:size(distCol1, 1) - 1, 1), log(1 - distCol1(1:size(distCol1, 1) - 1, 2)),'DisplayName','KIF1C','LineWidth',2,'Color',[0 0.447058826684952 0.74117648601532]);
plot(t, log(fitBi1), 'b--');
plot(t, log(fitTri1), 'b');
plot(distCol2(1:size(distCol2, 1) - 1, 1), log(1 - distCol2(1:size(distCol2, 1) - 1, 2)),'DisplayName','KHC','LineWidth',2,'Color',[0.850980401039124 0.325490206480026 0.0980392172932625]);
plot(t, log(fitBi2), 'r--');
plot(t, log(fitTri2), 'r');
plot(expDist(:, 1), log(expDist(:, 2)), 'g--');
hold off;
box on;
xlabel('Time');
xlim([0, 10]);
ylabel('log(1 - Cumulative Distribution)');
ylim([-3.5, 0]);
legend('show');


% Define biexponential fit
function fx = biExp(para, x)
    fx = para(1) * exp(-para(2) * x) + para(3) * exp(-para(4) * x);
end

% Define triexponential fit
function fx = triExp(para, x)
    fx = para(1) * exp(-para(2) * x) + para(3) * exp(-para(4) * x) + para(5) * exp(-para(6) * x);
end
