# Supplementary material for: Force generation of KIF1C is impaired by pathogenic mutations
Source: Curr Biol. 2022 Sep 12;32(17):3862–3870.e6. doi: 10.1016/j.cub.2022.07.029 (PMC9631238; doi:10.1016/j.cub.2022.07.029)
Supplement: Methods S1. Data analysis scripts, related to STAR Methods and Figures 1 and S1 — (A) The R script “A_plot_the_trace_and_find_steps.R” reads in raw data files from the optical trap, calls the functions stepfinder3.R and findpeaks.R and outputs a plot of the force traces with displacements on primary Y-axis and force on the secondary Y-axis over time, after filtering the data with a moving average and detecting steps. (B) The R script “B_detect_runs_and_fit_velocity.R” uses output traces from (A) and detects force events that exceed a minimal time and force threshold. It also fits lines for velocity calculation for force-velocity curves. (C) The R script “C_Force_vs_Amplitude.R” determines forward steps, backslips and detachments from the step detection data derived in (A). (D) The MATLAB script “D_Fitting.m” was used to fit biexponential and triexponential functions to the restart times obtained from the output of run analysis in (B). (E) The ImageJ macro “E_MeasureMotorSpeed_65nm_200ms.txt” was used to extract the velocity of unloaded beads from DIC videos by first generating kymographs and then measuring speeds from each run. [file mmc2.zip › MethodsS1/stepfinder3.R]

stepfinder <- function (y, time, box, minstep, mindisp, freq) {   #box - averaging window for step calc

box <- box*freq  # nb of data points

time <- time[!is.na(y)]
y <- y[!is.na(y)]

###########

my_t <- function(g1, g2) {  #this runs about 6-7x faster than "t.test" adn gives identical result

  t_stat <- function(x) {
    m <- .Internal(mean(x))    #.internal(mean(x)) runs ~25% quicker than mean(x), however, might fail on updated R
    n <- length(x)
    var <- sum((x - m) ^ 2) / (n - 1)

    list(m = m, n = n, var = var)
  }
  
  t_g1 <- t_stat(g1)
  t_g2 <- t_stat(g2)

  se_total <- sqrt(t_g1$var / t_g1$n + t_g2$var / t_g2$n)
  r <- (t_g1$m - t_g2$m) / se_total
  m1 <- t_g1$m
  m2 <- t_g2$m
  list(r=r, m1=m1, m2=m2)
}

#################

tscore <- as.numeric()
amplitude <- as.numeric()
mean1 <- as.numeric()
mean2 <- as.numeric()

timey <- data.frame( time,y, tscore=numeric(length(y)), amplitude=numeric(length(y)),
mean1=numeric(length(y)),mean2=numeric(length(y)))

repeats <- length(y)-box

count <- box #start counting from the box+1

results <- timey$tscore
steps <- timey$tscore
mean1 <- timey$mean1
mean2 <- timey$mean2

while (count < repeats) {  #most time-consuming part
a1 <- y[(count+1):(count+box)]
a1m <- .Internal(mean(a1))
a2 <- y[(count-box):(count-1)]
a2m <- .Internal(mean(a2))

	if (a1m && a2m > mindisp) {
	if (abs(a1m-a2m)> minstep) {   	
	ttest <-  my_t(a1,a2)			#slow
	results[count+1] <- ttest$r 
	steps[count+1]  <- ttest$m1-ttest$m2
	mean1[count+1] <- ttest$m1
	mean2[count+1] <- ttest$m2
	}
	}


count <- count + 1
	
}
 
timey$tscore <- results
timey$amplitude <- steps
timey$mean1 <- mean1
timey$mean2 <- mean2

timey

}
